# Supplementary material for: Unraveling the role of urea hydrolysis in salt stress response during seed germination and seedling growth in Arabidopsis thaliana
Source: eLife. 2024 Jul 22;13:e96797. doi: 10.7554/eLife.96797 (PMC11364434; doi:10.7554/eLife.96797)
Supplement: Figure 7—figure supplement 1—source data 1. — The AtDur3 gene was amplified using the specific primers AtDur3-FW and AtDur3-RV. [file elife-96797-fig7-figsupp1-data1.zip]

Archive with 1 entries (1 files):
- Figure 7 - supplement 1 - source data 1.jpg
